# Supplementary material for: Metabolic profiles derived from residual blood spot samples: A longitudinal analysis
Source: Gates Open Res. 2018 May 30;2:28. [Version 1] doi: 10.12688/gatesopenres.12822.1 (PMC6139383; doi:10.12688/gatesopenres.12822.1)
Supplement: Supplementary file 1 [file gatesopenres-2-13893-s0000.tgz]

Archive with 1 entries (1 files):
- 521996a9-67ab-448e-a61f-733a435b6b41.docx
